# Supplementary material for: Wolbachia Inter-Strain Competition and Inhibition of Expression of Cytoplasmic Incompatibility in Mosquito
Source: Front Microbiol. 2020 Jul 10;11:1638. doi: 10.3389/fmicb.2020.01638 (PMC7381284; doi:10.3389/fmicb.2020.01638)
Supplement: Supplementary file 1 [file Table_1.XLSX]

## Sheet: Sheet1
		Supplementary Material
Supplementary Table 1. Egg hatch rate of HM (wAlbAwAlbBwMel) females outcrossed with wild-type males from G2 to G27.
	Egg hatch rate %
Generation	HM (wAlbAwAlbBwMel) x HOU	HM (wAlbAwAlbBwMel) x GUA
2	12.3
3	11.3
4	1.7
5	5.9
6	43.5
7	34.5
8	55.1
9	40.5
10	10.4
11	40.2
12	6.8
13	8.2
14	27.1
15	41.4
16	25.5	8.8
17	65.3	40.9
18	13	42
19	44.6	20.9
20	54.2	42.9
21	30	55
22	8.6	66
23	60.9	76
24	17.7	76
25	44.9	80.9
26	8	57
27		84
Supplementary Table 2. The densities of various Wolbachia strains in the salivary glands, midguts, and ovaries of HM (wAlbAwAlbBwMel). HC, transinfected Ae. albopictus with wAlbA, wAlbB and wPip infection. HOU, wild-type Ae. albopictus.
Fig. 4a	wAlbA	wAlbB	wMel
(Salivary glands)
	0.11	29.6	47.78
	0.0486	0.42	1.1
Density	0.0147	37.37	19.23
(wsp/rps6)	0.0364	29.9	24.64
	0.183	65.9	21.39
	0.00756	9.9	3.61
	0.0316	0.56	2
	0.19	0.51	3.55
Fig. 4b	wAlbA	wAlbB	wMel
(Midguts)
	0	2.33	0.14
	0.00201	5.76	0.57
Density	0.00138	2.79	2.08
(wsp/rps6)	0.00133	6.5	0.05
	0.00372	1.72	1.01
	0	0.91	0.79
	0	0.56	1.41
	0.00169	2.58	2.59
Fig. 4c,d (Ovaries)	wAlbA	wAlbB	wMel	wAlbA	wAlbB	wMel	wAlbA	wAlbB	wPip	wAlbA	wAlbB
	HM, G6	HM, G6	HM, G6	HM, G18	HM, G18	HM, G18	HC	HC	HC	HOU	HOU
	24.49	38.24	361.96	19.85	43	504.18	46.52	0.0054	28.75	0.06	4.49
	113.4	29.16	475.66	18.06	23.07	341.27	19.25	0.00482	31.81	0.12	6.39
Density	79.19	19.59	285.61	29.69	60.11	48.45	26.7	0.00759	67.03	0.11	19.47
(wsp/rps6)	155.57	53.11	696.41	26.71	118.56	230.95	39.66	0.00339	29.81	0.12	5.27
	111.18	43.97	474.93	7.22e-05	35.05	148.91	30.23	0.00687	76.44	0.15	10.66
	136.11	33.43	475.2	0.000357	34.55	19.49	48.54	0.00702	36.52	0.05	8.12
	103.35	38.73	471.25	0.000144	17.31		17.8	0.00379	33.13	0.1	3.19
	111.72	15.91	420.94		71.95		25.8	0.00622	48.95	0.06	3.43
							21.51	0.00457	48.65	0.13	7.8
							17.47	0.0065		0.13	10.4
